# Supplementary material for: The Synthesis of Bio-Based Michael Donors from Tall Oil Fatty Acids for Polymer Development
Source: Polymers (Basel). 2022 Sep 30;14(19):4107. doi: 10.3390/polym14194107 (PMC9572469; doi:10.3390/polym14194107)
Supplement: Supplementary file 1 [file polymers-14-04107-s001.zip]

Archive with 1 entries (1 files):
- polymers-1918628-SM.pdf
